# Supplementary material for: Circulating Tumor DNA: The Dawn of a New Era in the Optimization of Chemotherapeutic Strategies for Metastatic Colo-Rectal Cancer Focusing on RAS Mutation
Source: Cancers (Basel). 2023 Feb 25;15(5):1473. doi: 10.3390/cancers15051473 (PMC10001242; doi:10.3390/cancers15051473)
Supplement: Supplementary file 1 [file cancers-15-01473-s001.zip]

Archive with 1 entries (1 files):
- cancers-2171886-supplementary.pdf
